# Supplementary material for: Renal Metabolome in Obese Mice Treated with Empagliflozin Suggests a Reduction in Cellular Respiration
Source: Biomolecules. 2022 Aug 25;12(9):1176. doi: 10.3390/biom12091176 (PMC9496198; doi:10.3390/biom12091176)
Supplement: Supplementary file 1 [file biomolecules-12-01176-s001.zip]

Archive with 1 entries (1 files):
- biomolecules-1728286-supplementary.pdf
